# Supplementary material for: Defining the Soluble and Extracellular Vesicle Protein Compartments of Plasma Using In-Depth Mass Spectrometry-Based Proteomics
Source: J Proteome Res. 2024 Aug 14;23(9):4114–27. doi: 10.1021/acs.jproteome.4c00490 (PMC11385381; doi:10.1021/acs.jproteome.4c00490)
Supplement: Supplementary file 2 — pr4c00490_si_002.xlsx [file pr4c00490_si_002.xlsx]

## Sheet: EV protein reference list
EV protein reference list
CD9
PDCD6IP
HSPA8
GAPDH
ACTB
ANXA2
CD63
SDCBP
ENO1
HSP90AA1
TSG101
PKM
LDHA
EEF1A1
YWHAZ
PGK1
EEF2
ALDOA
HSP90AB1
ANXA5
FASN
YWHAE
CLTC
CD81
ALB
VCP
TPI1
PPIA
MSN
CFL1
PRDX1
PFN1
RAP1B
ITGB1
HSPA5
SLC3A2
HIST1H4A
GNB2
ATP1A1
YWHAQ
FLOT1
FLNA
CLIC1
CCT2
CDC42
YWHAG
A2M
TUBA1B
RAC1
LGALS3BP
HSPA1A
GNAI2
ANXA1
RHOA
MFGE8
PRDX2
GDI2
EHD4
ACTN4
YWHAB
RAB7A
LDHB
GNAS
RAB5C
ARF1
ANXA6
ANXA11
ACTG1
KPNB1
EZR
ANXA4
ACLY
TUBA1C
TFRC
RAB14
HIST2H4A
GNB1
THBS1
RAN
RAB5A
PTGFRN
CCT5
CCT3
AHCY
UBA1
RAB5B
RAB1A
LAMP2
ITGA6
HIST1H4B
BSG
YWHAH
TUBA1A
TKT
TCP1
STOM
SLC16A1
RAB8A
MYH9
MVP
FLOT2
HSPA4
FN1
JCHAIN
HBB
GSN
B2M

## Sheet: Figure 2d_VennD
82 Proteins Common in HiRIEF-Control pEVs and EV protein Reference List	9 Proteins Common in LG- Control pEVs and EV protein Reference List	9 Proteins Common in HiRIEF- Control pEVs, LG- Control pEVs and EV protein Reference List
GSN	GAPDH	GAPDH
UBA1	HSP90AA1	HSP90AA1
FASN	LDHA	LDHA
YWHAZ	HSP90AB1	HSP90AB1
GAPDH	ALB	ALB
GNAI2	A2M	A2M
SLC16A1	LGALS3BP	LGALS3BP
YWHAE	JCHAIN	JCHAIN
RAP1B	HBB	HBB
YWHAG
EEF2
ENO1
GNB2
RAB1A
GDI2
LDHB
ANXA2
CCT3
RAB5C
FLOT1
ALB
RAB5B
CD9
CCT5
CDC42
FN1
LAMP2
RAB14
CD81
ANXA6
TPI1
MYH9
VCP
TCP1
HSP90AA1
CLTC
ALDOA
HSPA4
YWHAQ
TFRC
FLNA
ACTN4
RAB7A
JCHAIN
CLIC1
BSG
SDCBP
CCT2
FLOT2
A2M
SLC3A2
ANXA4
ANXA5
PGK1
EEF1A1
RAB5A
GNAS
ACLY
AHCY
ATP1A1
RAN
LDHA
PPIA
MSN
HSPA8
ANXA11
HSP90AB1
KPNB1
CFL1
TUBA1C
PKM
LGALS3BP
PRDX1
ACTG1
PRDX2
HBB
HSPA5
ANXA1
YWHAH
GNB1
PFN1
TKT

## Sheet: Figure 4a_VennD
90 Proteins Common in HiRIEF-Cancer pEVs and EV protein Reference List	58 Proteins Common in HiRIEF- Cancer Plasma and EV protein Reference List	57 Proteins Common in HiRIEF- Cancer pEVs, HiRIEF- Cancer Plasma, and EV protein Reference List
CLTC	CLTC	CLTC
YWHAH	YWHAH	YWHAH
THBS1	THBS1	THBS1
ALB	ALB	ALB
YWHAE	YWHAE	YWHAE
HSP90AA1	HSP90AA1	HSP90AA1
LGALS3BP	LGALS3BP	LGALS3BP
EEF1A1	EEF1A1	EEF1A1
ENO1	ENO1	ENO1
CD81	CD81	CD81
SLC3A2	SLC3A2	SLC3A2
JCHAIN	JCHAIN	JCHAIN
HSPA4	HSPA4	HSPA4
UBA1	UBA1	UBA1
YWHAB	YWHAB	YWHAB
LDHB	LDHB	LDHB
PRDX2	PRDX2	PRDX2
YWHAQ	YWHAQ	YWHAQ
PRDX1	PRDX1	PRDX1
YWHAZ	YWHAZ	YWHAZ
GSN	GSN	GSN
FLNA	FLNA	FLNA
HBB	HBB	HBB
VCP	VCP	VCP
PFN1	PFN1	PFN1
HSPA8	HSPA8	HSPA8
TKT	TKT	TKT
PKM	PKM	PKM
EZR	EZR	EZR
PPIA	PPIA	PPIA
FN1	FN1	FN1
HSP90AB1	HSP90AB1	HSP90AB1
MSN	MSN	MSN
GAPDH	GAPDH	GAPDH
CFL1	CFL1	CFL1
CD9	CD9	CD9
GDI2	GDI2	GDI2
RAN	RAN	RAN
B2M	B2M	B2M
A2M	A2M	A2M
HSPA5	HSPA5	HSPA5
YWHAG	YWHAG	YWHAG
BSG	BSG	BSG
LDHA	LDHA	LDHA
TFRC	TFRC	TFRC
ACLY	ACLY	ACLY
ITGB1	ITGB1	ITGB1
MYH9	MYH9	MYH9
CLIC1	CLIC1	CLIC1
EEF2	EEF2	EEF2
PGK1	PGK1	PGK1
ANXA1	ANXA1	ANXA1
ANXA2	ANXA2	ANXA2
TPI1	TPI1	TPI1
AHCY	AHCY	AHCY
ACTN4	ACTN4	ACTN4
ALDOA	ALDOA	ALDOA
KPNB1	LAMP2
PTGFRN
RAB1A
STOM
ITGA6
FLOT2
CD63
CDC42
PDCD6IP
ANXA6
GNAI2
MVP
SLC16A1
CCT5
CCT2
ANXA4
RAB8A
ANXA11
ANXA5
RAP1B
RAB14
FASN
ATP1A1
EHD4
RHOA
GNAS
SDCBP
RAB7A
TCP1
CCT3
RAB5B
FLOT1
MFGE8
