# Supplementary material for: Defining the Soluble and Extracellular Vesicle Protein Compartments of Plasma Using In-Depth Mass Spectrometry-Based Proteomics
Source: J Proteome Res. 2024 Aug 14;23(9):4114–27. doi: 10.1021/acs.jproteome.4c00490 (PMC11385381; doi:10.1021/acs.jproteome.4c00490)
Supplement: Supplementary file 3 — pr4c00490_si_003.xlsx [file pr4c00490_si_003.xlsx]

## Sheet: Sheet1
Sample	gradient length
fraction_01	50 min
fraction_02	50 min
fraction_03	70 min
fraction_04	70 min
fraction_05	90 min
fraction_06	90 min
fraction_07	110 min
fraction_08	110 min
fraction_09	110 min
fraction_10	110 min
fraction_11	110 min
fraction_12	90 min
fraction_13	90 min
fraction_14	90 min
fraction_15	90 min
fraction_16	70 min
fraction_17	50 min
fraction_18	50 min
fraction_19	50 min
fraction_20	accumulate in trap column
fraction_21	accumulate in trap column
fraction_22	accumulate in trap column
fraction_23	accumulate in trap column
fraction_24	accumulate in trap column
fraction_25	accumulate in trap column
fraction_26	accumulate in trap column
fraction_27	50 min
fraction_28	50 min
fraction_29	70 min
fraction_30	50 min
fraction_31	50 min
fraction_32	accumulate in trap column
fraction_33	accumulate in trap column
fraction_34	accumulate in trap column
fraction_35	accumulate in trap column
fraction_36	50 min
fraction_37	50 min
fraction_38	70 min
fraction_39	70 min
fraction_40	50 min
fraction_41	50 min
fraction_42	50 min
fraction_43	accumulate in trap column
fraction_44	accumulate in trap column
fraction_45	accumulate in trap column
fraction_46	accumulate in trap column
fraction_47	accumulate in trap column
fraction_48	accumulate in trap column
fraction_49	accumulate in trap column
fraction_50	50 min
fraction_51	70 min
fraction_52	70 min
fraction_53	accumulate in trap column
fraction_54	accumulate in trap column
fraction_55	accumulate in trap column
fraction_56	accumulate in trap column
fraction_57	accumulate in trap column
fraction_58	accumulate in trap column
fraction_59	accumulate in trap column
fraction_60	accumulate in trap column
fraction_61	accumulate in trap column
fraction_62	accumulate in trap column
fraction_63	accumulate in trap column
fraction_64	50 min
fraction_65	50 min
fraction_66	70 min
fraction_67	accumulate in trap column
fraction_68	accumulate in trap column
fraction_69	accumulate in trap column
fraction_70	accumulate in trap column
fraction_71	50 min
fraction_72	50 min
